# Supplementary material for: Virtual Screening of FDA-Approved Drugs for Enhanced Binding with Mitochondrial Aldehyde Dehydrogenase
Source: Molecules. 2022 Dec 10;27(24):8773. doi: 10.3390/molecules27248773 (PMC9781114; doi:10.3390/molecules27248773)
Supplement: Supplementary file 1 [file molecules-27-08773-s001.zip]

Archive with 1 entries (1 files):
- molecules-2067750-supplementary.pdf
